# Supplementary material for: Differential expression of seven conserved microRNAs in response to abiotic stress and their regulatory network in Helianthus annuus
Source: Front Plant Sci. 2015 Sep 17;6:741. doi: 10.3389/fpls.2015.00741 (PMC4585256; doi:10.3389/fpls.2015.00741)
Supplement: Supplementary file 2 [file TableS5.XLSX]

## Sheet: Relation Table
Relation	Type	Sentence	MedLine Reference	Connectivity	# of References	Owner
MIR160A ---| ARF10	miRNAEffect	ARF10, ARF16 and ARF17 are targeted by microRNA160 (miR160) in Arabidopsis thaliana., In root, auxin and miR160 regulate the expression of ARF10 and ARF16 genes independently, generating a pattern consistent with root cap development., Among these, miR160 was shown to target ARF10, ARF16 and ARF17 (16)., ARF10, ARF16, and ARF17 are the three targets of miR160., ARF10, ARF16 and ARF17 are targeted…	17672844:1, 16006581:5, 16598073:80, 20400533:78, 17672844:24, 15851028:353, 17672844:44, 16699541:42, 16824182:161, 15749753:614 <more data available...>	2	11
MIR160B ---| ARF17	miRNAEffect	MIR160B targets ARF10, ARF16, and ARF17, which are all believed to be involved in germination and post-germination stages of growth [50,51].	19210792:154, 15608278	2	2
MIR160B ---| ARF16	miRNAEffect	MIR160B targets ARF10, ARF16, and ARF17, which are all believed to be involved in germination and post-germination stages of growth [50,51].	19210792:154, 15608278	2	2
MIR160A ---| ARF17	miRNAEffect	ARF10, ARF16 and ARF17 are targeted by microRNA160 (miR160) in Arabidopsis thaliana., Thus, ARF17, a target of miR160, is a negative regulator, and ARF6 and ARF8, targets of miR167, are positive regulators of adventitious rooting., Among these, miR160 was shown to target ARF10, ARF16 and ARF17 (16)., ARF10, ARF16, and ARF17 are the three targets of miR160., ARF10, ARF16 and ARF17 are targeted by …	17672844:1, 19820192:4, 16598073:80, 20400533:78, 17672844:24, 15851028:353, 19493348:337, 17337628:81, 17337628:181, 16824182:161 <more data available...>	2	11
auxins ---> MIR160A	Expression	Moreover, auxin was involved in regulating the expression of MIR160a through its 3' regulatory region.	20136729:8	2	1
MIR160A ---| ARF16	miRNAEffect	ARF10, ARF16 and ARF17 are targeted by microRNA160 (miR160) in Arabidopsis thaliana., In root, auxin and miR160 regulate the expression of ARF10 and ARF16 genes independently, generating a pattern consistent with root cap development., Among these, miR160 was shown to target ARF10, ARF16 and ARF17 (16)., ARF10, ARF16, and ARF17 are the three targets of miR160., ARF10, ARF16 and ARF17 are targeted…	17672844:1, 16006581:5, 16598073:80, 20400533:78, 17672844:24, 15851028:353, 17672844:44, 16699541:42, 16824182:161, 15749753:614 <more data available...>	2	11
MIR160B ---| ARF10	miRNAEffect	MIR160B targets ARF10, ARF16, and ARF17, which are all believed to be involved in germination and post-germination stages of growth [50,51].	19210792:154, 15608278	2	2
osmotic stress ---> auxins	MolTransport	Salt stress like drought executes osmotic stress in plants, and it is known that osmotic stress affects auxin transport., Possibly, salt stress negatively influenced the expansion of xylem vessels by decreasing auxin biosynthesis and auxin transport.	16898015:61, 16898015:323	2	2
MIR160C ---| ARF17	miRNAEffect		15608278	2	1
MIR160C ---| ARF10	miRNAEffect		15608278	2	1
MIR160C ---| ARF16	miRNAEffect		15608278	2	1
MIR160G ---> BU026935.1	miRNAEffect			2	0
heat shock ---> BU026935.1	Expression			2	0
osmotic stress ---> BU026935.1	Expression			2	0
drought ---> BU026935.1	Expression			2	0
Cd2+ ---> MIR160G	Expression			2	0
osmotic stress ---> MIR160G	Expression			2	0
heat shock ---> MIR160G	Expression			2	0
drought ---> MIR160G	Expression			2	0
Cd2+ ---> BU026935.1	Expression			2	0
MIR167A ---| ARF8	miRNAEffect	Here we show that an Arabidopsis microRNA, miR167, which has a complementary sequence to a portion of the AUXIN RESPONSE FACTOR6 (ARF6) and ARF8 mRNAs, can cause transcript degradation for ARF8, but not for ARF6., Two Gh-miR167 targets encode ARF6 and ARF8., Database analysis predicted that miR167 targets both ARF8 and ARF6 in Arabidopsis and rice (23,35)., Overexpression of mutagenized miR167 ta…	16699541:4, 19889219:353, 16598073:154, 19889219:356, 16598073:230, 19889219:355, 19889219:281, 19889219:354, 16699541:168, 15260969:181 <more data available...>	2	11
MIR390A ---> ARF6	Expression	Auxin plays an important role in cotton fiber development [1,6,46]. miR160, miR167, and miR390 are involved in the auxin signaling transduction pathway through regulating the expression of ARF6, ARF8, ARF10, and ARF16.	19889219:281	2	1
heat shock --+> JA	MolSynthesis	Since heat shock disrupts cell membranes (Parsell and Lindquist, 1994 ) and hence may induce the production of jasmonic acid, we predicted that exogenous MJ application might induce Hsp production., The expression oflipoxygenase, involved in jasmonic acid synthesis,was elevated during drought and heat shock., The expression oflipoxygenase, involved in jasmonic acid synthesis,was elevated during d…	11353720:90, 20000007:1092, 20000005:1092	2	3
auxins <-<- MIR167A	ChemicalReaction	MicroRNA167 (miR167) was shown to cleave auxin responsive factor 8 (ARF8) mRNA in cultured rice cells., MicroRNA167 (miR167) was shown to cleave auxin responsive factor 8 (ARF8) mRNA in cultured rice cells.	16598073:0, 16598073:59	2	2
auxins ---> MIR167A	Expression	MiR167 level was found to be controlled by the presence of auxin in the growth medium., MiR167 level was found to be controlled by the presence of auxin in the growth medium., It was also shown that the level of miR167 was controlled by exogeneous auxin, although we do not know whether auxin effects on the miR167 level is direct.	16598073:1, 16598073:60, 16598073:221	2	3
MIR160A ---> ARF8	Expression	Auxin plays an important role in cotton fiber development [1,6,46]. miR160, miR167, and miR390 are involved in the auxin signaling transduction pathway through regulating the expression of ARF6, ARF8, ARF10, and ARF16.	19889219:281	2	1
ARF1 --+> ARF6	Expression	Mutation of ARF1 in yeast inhibits endocytic transport to the vacuole (Gaynor et al., 1998[Go]), and expression of ARF6 mutants in nonpolarized animal cells, in which the wild-type protein is localized to endosomes and the plasma membrane, disrupts endocytosis (D'Souza-Schorey et al., 1998[Go]).	11826300:257	2	1
MIR167A ---| TAS1C	miRNAEffect	Interestingly, exchanging the endogenous miR173 target sequence in TAS1c with an miR167 target sequence led to variable, inefficient silencing of FAD2, suggesting a specific requirement for the miR173 trigger for production of small interfering RNAs from the TAS1c locus., Interestingly, exchanging the endogenous miR173 target sequence in TAS1c with an miR167 target sequence led to variable, ineff…	18441221:4, 18441221:57	2	2
MIR167A ---| ARF6	miRNAEffect	Two Gh-miR167 targets encode ARF6 and ARF8., Database analysis predicted that miR167 targets both ARF8 and ARF6 in Arabidopsis and rice (23,35)., Overexpression of mutagenized miR167 targets ARF6 and ARF8 in Arabidopsis leads to sterility in ovules and anthers [58]., To make things more complicated, one microRNA can target more than one ARF, as the case of miR167 whch is predicted to target both …	19889219:353, 16598073:154, 19889219:356, 16598073:230, 19889219:281, 19889219:354, 15749753:614	2	7
ARF6 --+> JA	MolSynthesis	At least two ARFs, ARF6 and ARF8, are required for JA biosynthesis and flower fertility (Fig. 1)., Arabidopsis auxin response factor6 and 8 regulate jasmonic acid biosynthesis and floral organ development via repression of class 1 KNOX genes., Jasmonates are integral to normal flower development, and both JA production in flowers and flower development require the ARF6 and ARF8 transcription fact…	18390489:302, 20007966:100, 19458116:330	2	3
auxins ---> MIR160A	Expression	Moreover, auxin was involved in regulating the expression of MIR160a through its 3' regulatory region.	20136729:8	2	1
heat shock --+> ARF1	Expression	Consistent with the effect of BFA treatment (Grebe et al., 2002[Go]), apical-basal polarity in root hair initiation is dramatically affected by heat shock-induced expression of ARF1-T31N but not ARF1-Q71L (Figures 4G, 4H, and 4J).	15659621:167	2	1
MIR167D ---| ARF8	miRNAEffect	MIR167D targets ARF6 and ARF8, which are involved in male and female reproductive development [51,52].	19210792:155	2	1
MIR160A ---> ARF6	Expression	Auxin plays an important role in cotton fiber development [1,6,46]. miR160, miR167, and miR390 are involved in the auxin signaling transduction pathway through regulating the expression of ARF6, ARF8, ARF10, and ARF16.	19889219:281	2	1
osmotic stress --+> Cd2+	MolTransport	Salinity increases cadmium uptake by wheat and Swiss chard from soil amended with biosolids.	14535337:303	2	1
drought --+> auxins	MolTransport	Increases in auxin transport induced by treatment with osmotica (Sheldrake 1979) as well as decreases caused by drought stress were reported (Kaldewey, Ginkel & Wawczyniak 1974).	16898015:62	2	1
MIR167D ---| ARF6	miRNAEffect	MIR167D targets ARF6 and ARF8, which are involved in male and female reproductive development [51,52].	19210792:155	2	1
osmotic stress ---> auxins	MolTransport	Salt stress like drought executes osmotic stress in plants, and it is known that osmotic stress affects auxin transport., Possibly, salt stress negatively influenced the expansion of xylem vessels by decreasing auxin biosynthesis and auxin transport.	16898015:61, 16898015:323	2	2
osmotic stress --+> JA	MolTransport	Salt stress leads to the synthesis and release of JA.	12913164:291	2	1
MIR390A ---> ARF8	Expression	Auxin plays an important role in cotton fiber development [1,6,46]. miR160, miR167, and miR390 are involved in the auxin signaling transduction pathway through regulating the expression of ARF6, ARF8, ARF10, and ARF16.	19889219:281	2	1
auxins ---| ARF6	Expression	However in the case of rice, ARF1 is up-regulated by exogenous auxin whereas in potato, auxin appears to repress the expression of ARF6., The expression of ARF6 was shown to be repressed by auxin [naphthalenacetic acid (NAA)] treatment, and its steady-state expression level decreased by 10-fold upon transition from a longitudinal (transverse cell division) to a lateral (longitudinal cell division…	14966214:271, 20150515:322	2	2
MIR167C ---| ARF6	miRNAEffect		15608278	2	1
MIR167B ---| ARF8	miRNAEffect		15608278	2	1
MIR167C ---| ARF8	miRNAEffect		15608278	2	1
drought ---> miR167E	Expression			2	0
osmotic stress ---> miR167E	Expression			2	0
heat shock ---> miR167E	Expression			2	0
Cd2+ ---> miR167E	Expression			2	0
miR167E ---> ARF6	miRNAEffect			2	0
Cd2+ --+> AP2	Regulation	The EST for one gene, 168C16T7, which shows high similarity to a cadmium-induced AP2 protein, had mRNA levels that were increased in both mutants, although the increase was greater in dst1 than in dst2 (~3.5-fold versus two-fold compared with that of the parental type).	11752382:201	2	1
MIR172A ---| SNZ	miRNAEffect	The expression of miR172 increases with plant age until flowering, and the transcript levels of its target genes TOE1, TOE2, SMZ and SNZ (but not TOE3) all decrease with age in a complementary fashion (Jung et al., 2007).	19154317:217, 15608278	2	2
GI ---> MIR172A	Expression	Here, we demonstrate that the GIGANTEA (GI)-regulated miR172 defines a unique genetic pathway that regulates photoperiodic flowering by inducing FLOWERING LOCUS T (FT) independent of CONSTANS (CO)., A critical question, therefore, was how GI regulates miR172 abundance., The GIGANTEA-regulated microRNA172 mediates photoperiodic flowering independent of CONSTANS in Arabidopsis., The GIGANTEA-regula…	17890372:3, 17890372:248, 19154317:579, 17890372:100, 17890372:220, 17890372:50, 19154317:213, 17890372:249	2	8
MIR172A --+> RDR6	Regulation	Both miR171 and miR172 increased in CP6 flowers (Fig. 3a[Down], lanes 2 and 5), compared with the wt control (Fig. 3a[Down], lanes 1 and 4) and the rdr6-11 plants (Fig. 3a[Down], lanes 3 and 6), which showed similar phenotypes of leaf curling and incompatible stamen and carpel elongation to the CP6 plants.	18753245:182	2	1
MIR172A ---| SMZ	miRNAEffect	Here, we reveal the mechanisms of regulation by the microRNA miR172 target SCHLAFMUTZE (SMZ), a potent repressor of flowering., The expression of miR172 increases with plant age until flowering, and the transcript levels of its target genes TOE1, TOE2, SMZ and SNZ (but not TOE3) all decrease with age in a complementary fashion (Jung et al., 2007).	19582143:2, 19154317:217, 15608278	2	3
MIR172A ---| EDS5	miRNAEffect	A, MIR172 negatively regulates ids1 and sid1, which promote FM fates., MIR172 regulates ids1 and sid1 to control FM initiation., This result suggests that both IDS1 and SID1 are targets of miR172., During normal development, MIR172 restricts the domain and level of IDS1/SID1 expression and thus restricts the number of FMs. ts4 encodes a MIR172 family member that negatively regulates AP2 genes, in…	19126693:126, 19126693:125, 20017947:72, 19126693:133	2	4
osmotic stress ---| GI	Expression	Salt stress, however, reduced the amount of the putative GIGANTEA transcripts from LR 0.55 to LR 0.35 (Table 3).	11283343:187	2	1
MIR172A ---| FLC	miRNAEffect	Interestingly, overexpression of miR172 not only induced up-regulation of FT but also reduced FLC expression (Figure 5E)., Considering that FLC expression remains unaltered by overexpression of TOE1 and SMZ, the major target genes of miR172 (42,43), it is likely that FLC is indirectly regulated by miR172 target genes in response to ambient temperature changes. miR172 expression is known to be reg…	20110261:286, 20110261:287	2	2
MIR172A ---| AP2	miRNAEffect	The regulatory target of miR172 is a subfamily of APETALA2 (AP2) transcription factor genes., The regulatory target of miR172 is a subfamily of APETALA2 (AP2) transcription factor genes., That cleavage is not the only mode of action of plant miRNAs was realized when the effects of miR172, which targets AP2 and related genes, were analyzed (Aukerman and Sakai, 2003; Chen, 2004)., In Arabidopsis, m…	14555699:3, 14555699:51, 20409269:291, 19154317:115, 14555699:86, 15849273:234, 19435933:160, 19435933:162, 12805599:178, 20152027:175 <more data available...>	2	13
MIR156A ---> MIR172A	Expression	Recently, it has been shown that there is a regulatory circuit consisting of these microRNAs and transcription factors of the SQUAMOSA PROMOTER BINDING-LIKE (SPL) class: part of this circuit consists of miR156 repressing expression of certain SPL genes that are positive regulators of miR172 expression (Wu et al., 2009).	20409274:260	2	1
DDL ---> MIR172A	Expression	If DDL functions as a transcriptional regulator of MIR172a through its promoter, the ddl-1 mutation would not be expected to affect the expression of MIR172a driven by the 35S promoter.	18632581:124	2	1
MIR172A --+> CO	Regulation	For example, it has recently been shown that microRNA172 acts to promote photoperiodic flowering in a CO-independent manner (Jung et al., 2007[Go])., Together, these observations suggest that miR172 and its target TOE1 regulate photoperiodic flowering via FT, but possibly independent of CO. [Figure 4] View larger version (55K): [in this window] [in a new window] [as a PowerPoint slide] ., Consist…	18296627:258, 17890372:200, 17890372:282	2	3
MIR172A ---| AGO1	miRNAEffect	Similarly, targets of miR172 such as AP2, which undergoes mRNA cleavage but has an apparent miRNA-induced translational block, showed little change in mRNA levels in either the ago1 background or dcl1-9.	16798886:139	2	1
MIR172A ---| TOE2	miRNAEffect	We have obtained data indicating that TOE1, and to a lesser extent TOE2, control flowering time and therefore are likely targets of miR172., The expression of miR172 increases with plant age until flowering, and the transcript levels of its target genes TOE1, TOE2, SMZ and SNZ (but not TOE3) all decrease with age in a complementary fashion (Jung et al., 2007)., The most extensively studied is miR…	14555699:253, 19154317:217, 17890372:81, 20017947:65, 15608278	2	5
MIR172A ---| RAP2.7	miRNAEffect	This result is consistent with a model in which miR172a-2 directly downregulates TOE1 by binding to its cognate target site., These complementarities are likely to be caused by miR172-directed TOE1 mRNA cleavage occurring at least in these plant tissues., We have obtained data indicating that TOE1, and to a lesser extent TOE2, control flowering time and therefore are likely targets of miR172., Fi…	14555699:200, 17890372:153, 14555699:253, 14555699:259, 19154317:217, 17890372:315, 15608278	2	7
MIR172A ---> AP3	Expression	This indicates that a gene(s) other than AP2, AG or MIR172 causes the absence of AP3 expression from the center of the meristem. miR172 and AG act independently on AP2 in flower development.	17573799:191	2	1
MIR172A ---| K21H1.22	miRNAEffect		15608278	2	1
MIR172B ---| RAP2.7	miRNAEffect		15608278	2	1
MIR172B ---| SNZ	miRNAEffect		15608278	2	1
MIR172B ---| SMZ	miRNAEffect		15608278	2	1
MIR172B ---| AP2	miRNAEffect		15608278	2	1
MIR172B ---| TOE2	miRNAEffect		15608278	2	1
MIR172B ---| K21H1.22	miRNAEffect		15608278	2	1
MIR172C ---| RAP2.7	miRNAEffect		15608278	2	1
MIR172C ---| SNZ	miRNAEffect		15608278	2	1
MIR172C ---| SMZ	miRNAEffect		15608278	2	1
MIR172C ---| AP2	miRNAEffect		15608278	2	1
MIR172C ---| TOE2	miRNAEffect		15608278	2	1
MIR172C ---| K21H1.22	miRNAEffect		15608278	2	1
MIR172D ---| RAP2.7	miRNAEffect		15608278	2	1
MIR172D ---| SNZ	miRNAEffect		15608278	2	1
MIR172D ---| SMZ	miRNAEffect		15608278	2	1
MIR172D ---| AP2	miRNAEffect		15608278	2	1
MIR172D ---| TOE2	miRNAEffect		15608278	2	1
MIR172D ---| K21H1.22	miRNAEffect		15608278	2	1
MIR172E ---| RAP2.7	miRNAEffect		15608278	2	1
MIR172E ---| SNZ	miRNAEffect		15608278	2	1
MIR172E ---| SMZ	miRNAEffect		15608278	2	1
MIR172E ---| AP2	miRNAEffect		15608278	2	1
MIR172E ---| TOE2	miRNAEffect		15608278	2	1
MIR172E ---| K21H1.22	miRNAEffect		15608278	2	1
MIR172D ---> F18B13.29	miRNAEffect			2	0
osmotic stress ---> F18B13.29	Expression			2	0
drought ---> F18B13.29	Expression			2	0
heat shock ---> F18B13.29	Expression			2	0
Cd2+ ---> F18B13.29	Expression			2	0
heat shock ---> MIR172D	Expression			2	0
drought ---> MIR172D	Expression			2	0
osmotic stress ---> MIR172D	Expression			2	0
Cd2+ ---> MIR172D	Expression			2	0
ABA --+> MIR398A	Regulation	In poplars, miR398 was first induced upon 3-4 h of ABA or salt stress.	19533381:4	2	1
CSD1 ---> CSD2	Expression	The down-regulation of CSD2 expression seems to be coordinated with CSD1., As with CSD1, the increase in CSD2 activity in response to Cu can be ascribed to an increase in gene expression, as increased CSD2 protein and mRNA levels were observed with increased Cu (Figures 9B and 9C).	17405879:328, 15772282:321	2	2
MIR398A ---> mRNA cleavage	Regulation	Our results suggest that CSD1 and CSD2 expression is fine-tuned by miR398-directed mRNA cleavage., Our results suggest that CSD1 and CSD2 expression is fine-tuned by miR398-directed mRNA cleavage.	16861386:5, 16861386:53	2	2
superoxide radical <-<- CSD2	ChemicalReaction	Increasing evidence points to a potential role of miRNAs in diverse physiological processes. miR398 targets two closely related Cu/Zn superoxide dismutases (cytosolic CSD1 and chloroplastic CSD2) that can detoxify superoxide radicals., Increasing evidence points to a potential role of miRNAs in diverse physiological processes. miR398 targets two closely related Cu/Zn superoxide dismutases (cytoso…	16861386:1, 16861386:49	2	2
superoxide radical <-<- CSD1	ChemicalReaction	Increasing evidence points to a potential role of miRNAs in diverse physiological processes. miR398 targets two closely related Cu/Zn superoxide dismutases (cytosolic CSD1 and chloroplastic CSD2) that can detoxify superoxide radicals., Increasing evidence points to a potential role of miRNAs in diverse physiological processes. miR398 targets two closely related Cu/Zn superoxide dismutases (cytoso…	16861386:1, 16861386:49	2	2
Cd2+ --+> ROS	MolSynthesis	Our study suggest that diallyl tetrasulfide affect the reactive oxygen species generation induced by cadmium, and possesses a novel protective effect on the cytolethality associated with mitochondrial injury, which contributes to the anti apoptotic effect of diallyl tetrasulfide against cadmium., Toxic cadmium concentrations cause ROS production and also induce expression of prxII F., Garnier et …	16971165:8, 15632145:431, 18537884:333, 17259646:386, 18537884:340, 17259646:327, 18390807:258, 17259646:172, 18537884:346	2	9
SPL7 --+> MIR398B	Expression	These results indicate that SPL7 activates the transcription of miR398b and miR398c in response to copper deficiency., SPL7 Regulates the Accumulation of a Set of Copper Proteins via Multiple MicroRNAs SPL7 activated the transcription of miR398b and miR398c in response to copper deficiency (Figures 1 to 5).	19122104:158, 19122104:197	2	2
MIR399A ---| CSD2	miRNAEffect	Other newly identified miRNA targets have less obvious connections to the control of developmental patterning (Figure 5). miR397 targets putative laccases, members of a family of enzymes with numerous described roles in fungal biology but without well-defined roles in plant biology (Mayer and Staples, 2002). miR399 targets two copper superoxide dismutases, CSD1 and CSD2, enzymes that protect the …	15200956:300	2	1
MIR399A ---| CSD1	miRNAEffect	Other newly identified miRNA targets have less obvious connections to the control of developmental patterning (Figure 5). miR397 targets putative laccases, members of a family of enzymes with numerous described roles in fungal biology but without well-defined roles in plant biology (Mayer and Staples, 2002). miR399 targets two copper superoxide dismutases, CSD1 and CSD2, enzymes that protect the …	15200956:300	2	1
MIR398A ---| AT3G15640	miRNAEffect	Interestingly, two miRNAs (miR399 and miR398) exhibit complementarity to the 5' UTR regions of their respective targets. miR399 appears to target four sites in the 5' UTR of At2g33770 (a putative ubiquitin conjugating enzyme E2) (Figure 4), whereas the miR398 family is likely to target the 5' UTR of At3g15640 (a member of cytochrome c oxidase).	15258262:177, 15608278	2	2
drought --+> ABA	MolSynthesis	Water deficit affected the ABA metabolic pathway in both cultivars., Implications for regulation of water stress-induced ABA biosynthesis are discussed., Drought stress triggers abscisic acid (ABA) biosynthesis resulting in ABA accumulation., ABA content was higher than that of JA, and production of both ABA and JA increased under drought condition., We recently reported that drought-induced ABA …	19426499:8, 10890531:10, 16666445:0, 17657487:9, 19704460:1, 10611388:13, 19426499:53, 11740939:364, 18332225:99, 17547661:65 <more data available...>	2	77
SPL7 --+> MIR398C	PromoterBinding	These results indicate that SPL7 activates the transcription of miR398b and miR398c in response to copper deficiency., This result and the genetic evidence (Figures 1 to 4) show that SPL7 interacts directly with the miR398c promoter via its GTAC motifs and activates the transcription of miR398c under copper deficiency., SPL7 Regulates the Accumulation of a Set of Copper Proteins via Multiple Micr…	19122104:158, 19122104:178, 19122104:197	2	3
heat shock --+> ABA	MolSynthesis	Heat stress had been previously shown to induce ABA synthesis in A. polypoides, with ABA in turn stimulating ADP-ribosyl cyclase through PKA (Zocchi et al., 2001a).	12538763:128	2	1
osmotic stress --+> ABA	MolSynthesis	Abscisic acid biosynthesis is regulated by osmotic stress at multiple steps., Osmotic stress induces the biosynthesis of ABA, whose increased levels subsequently exert a positive feedback on its own biosynthetic pathway., Accordingly, we conclude that the cell wall and/or cell wall-plasma membrane interaction mediated by the integrin-like protein plays important roles in osmotic stress-induced AB…	12221975:4, 16930325:1, 18094925:7, 18094925:4, 11740939:364, 19302712:277, 18094925:100, 16930325:25, 19061521:76, 14596925:221 <more data available...>	2	25
SPL7 ---> MIR398A	PromoterBinding	SPL7 bound directly to GTAC motifs in the miR398 promoter in vitro, and these motifs were essential and sufficient for the response to copper deficiency in vivo., SPL7 bound directly to GTAC motifs in the miR398 promoter in vitro, and these motifs were essential and sufficient for the response to copper deficiency in vivo.	19122104:3, 19122104:48	2	2
drought --+> ROS	MolSynthesis	Osmotic stress and dehydration may indirectly induce production of oxygen free radicals in leaves, thus triggering the antioxidant response., These results indicate that water stress can enhance ROS production through AO and XDH in an ABA-dependent manner., It is indeed admitted that water stress induces ROS generation, which can, in turn, lead to the various cellular and metabolic damage associa…	11140749:7, 15941399:195, 14739269:251, 15951482:58, 18442365:196, 14526116:78, 17293434:323, 17996020:103, 17098847:62, 18096061:198	2	10
MIR398A ---| CSD2	miRNAEffect	Increasing evidence points to a potential role of miRNAs in diverse physiological processes. miR398 targets two closely related Cu/Zn superoxide dismutases (cytosolic CSD1 and chloroplastic CSD2) that can detoxify superoxide radicals., Targets of miR398a include CSD1 and CSD2 (see introduction)., In a recent report, the miR398 family was shown to control CSD1 and CSD2 expression in response to en…	16861386:1, 19465578:307, 17405879:92, 18258690:271, 20400527:313, 16861386:49, 17405879:93, 17405879:196, 16861386:271, 16861386:77 <more data available...>	2	11
MIR398A ---| COX5b	miRNAEffect	COX5b-1 mRNA is targeted by miR398 but the available data indicate that COX5b-2 mRNA is not., The targets of miR398 (Fig. 2A) are the coding region of CSD2 mRNA and the 5'-untranslated region of CSD1 mRNA (28) as well as the 5'-untranslated region of COX5b-1 mRNA (21)., Lower panel, ethidium bromide staining of the upper portion of the same gel.. miR398 Targets CSD2 mRNA and Its Expression Is Reg…	17405879:333, 17405879:197, 17405879:196	2	3
MIR398A ---| CSD1	miRNAEffect	Furthermore, the expression of the miR398 target, copper superoxide dismutase1 (CSD1), was in reverse correlation with the miR398 level, suggesting a control of this specific target expression predominantly by miR398 under abiotic stress., Increasing evidence points to a potential role of miRNAs in diverse physiological processes. miR398 targets two closely related Cu/Zn superoxide dismutases (cy…	19533381:10, 16861386:1, 19465578:307, 17405879:92, 16861386:83, 16861386:181, 16861386:49, 17405879:93, 17405879:196, 16861386:77	2	10
heat shock --+> ROS	MolSynthesis	In fact, treatment of plants with FB1 and heat shock results in ROS production (Stone et al., 2000; Vacca et al., 2004)., This gene was up-regulated when the plant was dehydrated and during drought and heat stress, which are known to elevate the ROS production as a result of stomatal closing and reduced CO2 availability., ROS production can be enhanced by many abiotic stresses, such as drought st…	16507080:199, 14526116:78, 17098847:62, 18096061:198	2	4
osmotic stress --+> ROS	MolSynthesis	Osmotic stress and dehydration may indirectly induce production of oxygen free radicals in leaves, thus triggering the antioxidant response., We show that salt stress triggered plasma membrane internalization, resulting in the production of ROS within endosomes., It is conceivable that salinity also increased the rate of ROS production in Lpa peroxisomes., We show that salt stress triggered plasm…	11140749:7, 17521408:2, 12803612:262, 17521408:22, 12045276:188, 12368492:107, 12368492:114, 15155779:205, 18408046:302, 17098847:62	2	10
MIR398A ---> copper ion homeostasis	Regulation	We propose that miR398 is a key factor in copper homeostasis in plants and regulates the stability of mRNAs of major copper proteins under copper-limited conditions., As a regulator of abundant copper proteins, miR398 is a key factor in the control of copper homeostasis in the plant cell., We propose that miR398 is involved in the regulation of copper homeostasis rather than the response to oxida…	17405879:6, 17405879:324, 17405879:357, 17405879:53	2	4
ROS ---> MIR398A	Expression	On the other hand copper may, even at low concentrations, promote ROS formation and such ROS could be sensed to direct miR398 expression.	17405879:350	2	1
MIR398B ---| CSD2	Expression	Overexpression of miR398b represses CSD1 and CSD2 expression.	17405879:250	2	1
MIR398B ---| CSD1	Expression	Overexpression of miR398b represses CSD1 and CSD2 expression.	17405879:250	2	1
MIR398B ---| AT3G15640	miRNAEffect		15608278	2	1
MIR398B ---| CSD2	miRNAEffect		15608278	2	1
MIR398C ---| AT3G15640	miRNAEffect		15608278	2	1
MIR398C ---| CSD2	miRNAEffect		15608278	2	1
MIR398B ---- MIR398C	miRNAEffect			2	0
MIR398B ---> NtGT5b	miRNAEffect			2	0
Cd2+ ---> MIR398B	Expression			2	0
drought ---> MIR398B	Expression			2	0
heat shock ---> MIR398B	Expression			2	0
osmotic stress ---> MIR398B	Expression			2	0
osmotic stress ---> NtGT5b	Expression			2	0
drought ---> NtGT5b	Expression			2	0
heat shock ---> NtGT5b	Expression			2	0
Cd2+ ---> NtGT5b	Expression			2	0
osmotic stress ---| Cu2+	MolTransport	It appears that uptake of transition metals like Fe2+, Zn2+, and Cu2+ is reduced during salinity stress whereas their active extrusion is promoted.	16263900:147	2	1
Cu2+ ---| MIR398A	Expression	The miR398 level was decreased within 2 h of exposure to Cu2+ (Figure 2C)., We have shown that copper availability is sensed by plants to regulate the expression of miR398., To test the possibility that copper availability regulates miR398 expression, the accumulation of miR398 RNA was analyzed under different copper conditions., Taken together (Figs. 1, 2, 3, 4), we conclude that copper availabi…	16861386:148, 17405879:345, 17405879:202, 17405879:272, 17405879:314, 19122104:73, 17405879:207, 17405879:288, 17405879:317	2	9
Cu2+ --+> MIR398C	Regulation	As well as miR398b and miR398c, the expression of miR397 and miR408 was upregulated specifically under low copper (Abdel-Ghany and Pilon, 2008[Go]).	19122104:199	2	1
Cu2+ ---> COX5b	Expression	However, our analysis indicated that expression of miR398 and the targets CSD1, CSD2, and COX5b-1 are regulated by copper concentrations in a range of 0.1-5 µM, which are probably too low to cause oxidative stress.	17405879:288	2	1
Cu2+ ---> CSD2	Expression	We conclude that CSD2 expression is regulated by copper independently of the activity of the product. [Figure 2] View larger version (44K): [in this window] [in a new window] ., However, our analysis indicated that expression of miR398 and the targets CSD1, CSD2, and COX5b-1 are regulated by copper concentrations in a range of 0.1-5 µM, which are probably too low to cause oxidative stress., This …	17405879:192, 17405879:288, 16282320:326	2	3
MIR398B ---> disease resistance	Regulation	Overexpression of selected miRNAs in stable transgenic plants demonstrated that miR160a positively regulate PAMP-induced callose deposition, whereas miR398b and miR773 negatively regulate PAMP-induced callose deposition and disease resistance to bacteria, suggesting a complexity of the miRNA regulation in plant innate immunity.	20164210:5	2	1
Cu2+ ---> CSD1	Expression	However, our analysis indicated that expression of miR398 and the targets CSD1, CSD2, and COX5b-1 are regulated by copper concentrations in a range of 0.1-5 µM, which are probably too low to cause oxidative stress.	17405879:288	2	1
Cu2+ ---| MIR398B	Expression	Consistently, the level of miR398b was drastically decreased upon an increase in copper from 0.1 to 0.5 µM in the wild type (Yamasaki et al., 2007[Go])., As well as miR398b and miR398c, the expression of miR397 and miR408 was upregulated specifically under low copper (Abdel-Ghany and Pilon, 2008[Go]).	19122104:260, 19122104:199	2	2
gibberellin --+> AGO2	Regulation	Addition of gibberellic acid to the medium improved the germination of ago1-2 seeds.	9427751:132	2	1
osmotic stress ---| gibberellin	MolSynthesis	High salinity downregulates GA biosynthesis., In this scheme, high salinity reduces GA biosynthesis by repressing GA biosynthetic genes (Magome et al., 2004)., In contrast, the GA2ox2 gene was unaffected, suggesting that high salinity decreases GA biosynthesis by repressing GA biosynthetic genes, rather than by upregulating metabolizing genes.	18363782:279, 18363782:60, 18363782:186	2	3
DML3 ---> DML1	ProtModification	Distribution of DNA methylation within genes hypermethylated in ros1-3; dml2-1; dml3-1 (A) and within genes in WT (B). (A) Eighty-five genes hypermethylated in ros1-3; dml2-1; dml3-1 were divided into five equal size segments plus a 500-bp 5' and 3' segment.	17409185:157	2	1
AGO2 ---- RISC complex	Binding	It seems likely that Arabidopsis AGO1 functions similarly to Drosophila AGO2 or human eIF2C (Hammond et al. 2001[Go]; Mourelatos et al. 2002[Go]), which associate with miRNAs in the RISC, which, in turn, mediates the posttranscriptional regulation of target messages.	15131082:113	2	1
ABA --+> MIR402	Regulation	ABA and abiotic stresses have been shown to upregulate miR402., ABA-induced miR402 might reduce the transcript levels of DML3, which in turn can result in increases in methylation levels at certain loci and thus, repression of gene expression., The predicted target of ABA-upregulated miR402 is At4g34060, which encodes a DNA glycosylase domain protein, DML3 (DEMETER-LIKE PROTEIN 3) similar to ROS1…	19017106:195, 19017106:201, 19017106:196, 18669574:220	2	4
AGO2 ---- AGO5	Binding	AGO2 was associated predominantly with 21 nt small RNAs, and AGO5 bound all three known size classes (21, 22, and 24 nt) of small RNAs (Figure 1).	18342361:141	2	1
drought --+> ABA	MolSynthesis	Water deficit affected the ABA metabolic pathway in both cultivars., Implications for regulation of water stress-induced ABA biosynthesis are discussed., Drought stress triggers abscisic acid (ABA) biosynthesis resulting in ABA accumulation., ABA content was higher than that of JA, and production of both ABA and JA increased under drought condition., We recently reported that drought-induced ABA …	19426499:8, 10890531:10, 16666445:0, 17657487:9, 19704460:1, 10611388:13, 19426499:53, 11740939:364, 18332225:99, 17547661:65 <more data available...>	2	77
Cd2+ ---| gibberellin	MolSynthesis	The results showed as follows: (1) Different Cd2+ concentrations inhibited the synthesis of indoleacetic acid (IAA) and gibberellins (GA3) in roots and stimulated the synthesis of zeatin (Z) and abscisic acid (ABA) not only in roots but also in aerial parts of Glycine Max.	16881317:1	2	1
MIR402 ---> AGO2	Regulation	Interestingly, miR402 that regulates ARGONAUTE2 (AGO2) was also present, although RT-PCRs were not able to detect AGO2 transcripts during male gametophyte development [17], nor was AGO2 detectable in sperm cells [18].	20042113:250	2	1
MIR402 ---| DML3	Expression	ABA-induced miR402 might reduce the transcript levels of DML3, which in turn can result in increases in methylation levels at certain loci and thus, repression of gene expression.	19017106:201	2	1
RISC complex ---> STM	ProtModification	The identity of this template that causes RNA silencing unless degraded by AtXRN4 is not yet unambiguously established, but full-length, decapped STM-GR mRNA and/or RISC-cleaved STM-GR mRNA fragments are likely candidates.	15546608:69	2	1
MIR403 ---| AGO2	miRNAEffect	The miR403 target site was identified within the 3'UTR of the AGO2 transcript from Arabidopsis and several other dicot families but not in orthologous transcripts from monocots., However, the occurrence of the same motif dowstream of MIR403, a microRNA predicted to target AGO2 (another member of the AGO family) raises the interesting possibility that it may be specifically involved in the regulat…	15851028:180, 19309501:219, 15608278	2	3
heat shock --+> ABA	MolSynthesis	Heat stress had been previously shown to induce ABA synthesis in A. polypoides, with ABA in turn stimulating ADP-ribosyl cyclase through PKA (Zocchi et al., 2001a).	12538763:128	2	1
osmotic stress --+> ABA	MolSynthesis	Abscisic acid biosynthesis is regulated by osmotic stress at multiple steps., Osmotic stress induces the biosynthesis of ABA, whose increased levels subsequently exert a positive feedback on its own biosynthetic pathway., Accordingly, we conclude that the cell wall and/or cell wall-plasma membrane interaction mediated by the integrin-like protein plays important roles in osmotic stress-induced AB…	12221975:4, 16930325:1, 18094925:7, 18094925:4, 11740939:364, 19302712:277, 18094925:100, 16930325:25, 19061521:76, 14596925:221 <more data available...>	2	25
ABA ---> DML3	Regulation	It is probably that ABA might also regulate DNA methylation through DML3 and siRNAs.	19017106:211	2	1
SE ---> AGO2	Expression	In this model, SE might regulate the transcription of AGO2 and AGO3 and their upregulation might then disturb the miRNA biogenesis pathway (as shown for AGO1; Vaucheret et al, 2004).	16977334:147	2	1
MIR402 ---| DML3	miRNAEffect		15608278	2	1
heat shock ---> MIR403	Expression			2	0
drought ---> MIR403	Expression			2	0
osmotic stress ---> MIR403	Expression			2	0
Cd2+ ---> MIR403	Expression			2	0
osmotic stress ---> AGO2	Expression			2	0
drought ---> AGO2	Expression			2	0
heat shock ---> AGO2	Expression			2	0
MIR842A ---| MBB18.8	miRNAEffect		15608278	2	1
MIR842A ---> F3N23.25	miRNAEffect			2	0
heat shock ---> MIR842A	Expression			2	0
drought ---> MIR842A	Expression			2	0
Cd2+ ---> MIR842A	Expression			2	0
osmotic stress ---> MIR842A	Expression			2	0
Cd2+ ---> F3N23.25	Expression			2	0
heat shock ---> F3N23.25	Expression			2	0
osmotic stress ---> F3N23.25	Expression			2	0
drought ---> F3N23.25	Expression			2	0
